# Supplementary material for: Suppression of Pain in the Late Phase of Chronic Trigeminal Neuropathic Pain Failed to Rescue the Decision-Making Deficits in Rats
Source: Int J Mol Sci. 2021 Jul 22;22(15):7846. doi: 10.3390/ijms22157846 (PMC8346079; doi:10.3390/ijms22157846)
Supplement: Supplementary file 1 [file ijms-22-07846-s001.zip]

Archive with 1 entries (1 files):
- ijms-1308760-supplementary.pdf
